# Supplementary material for: Effects of different training modalities on phosphate homeostasis and local vitamin D metabolism in rat bone
Source: PeerJ. 2019 Jan 24;7:e6184. doi: 10.7717/peerj.6184 (PMC6348094; doi:10.7717/peerj.6184)
Supplement: Supplemental Information 1 — This is followed by the raw data of the immunohistochemical FGF23-stainings of tibial tissue expressed as manually counted fraction of positively-stained cortical osteocytes compared to total amount of cortical osteocytes (Fig. 1). Consequently, raw data from serum or plasma concentrations of FGF23 and PTH as analyzed by ELISA (Figs. 4A and 4C respectively), Calcium and Phosphate measured using an Elecsys platform (Figs. 4D and 4E respectively) and 25(OH)D3 as detected using LC-MS/MS (Fig. 4B) are provided. [file peerj-07-6184-s001.csv]

Tibia PCR
			CYP27B1				HPRT	PBGD
	rat nr.	sample	Ct	Ct s.d.	expr	expr s.d.	Ct	Ct
endurance	1	17	29,8	0,3	0,029	0,007	23,87	25,57
	2	18	29,75	0,071	0,027	0,002	24,1	25
	3	19	29,53	0,153	0,027	0,003	23,7	24,9
	7	11	29,07	0,153	0,03	0,005	23,5	24,53
	8	2	29,6	0,1	0,036	0,004	24,07	25,53
	9	1	29,1	0,2	0,086	0,013	24,93	26,2
	10	3	29,45	0,071	0,023	0,004	23,5	24,5
	36	35	29,55	0,354	0,03	0,007	23,7	25,25
	37	32	31,27	0,513	0,047	0,02	25,93	27,77
peak power	5	20	30,15	0,212	0,014	0,002	23,6	24,3
	6	10	29,53	0,208	0,018	0,003	23,07	24,37
	12	7	29,4	0,2	0,022	0,004	23,1	24,63
	13	13	29,9	0,265	0,018	0,004	23,47	24,67
	14	8	29,7	0,283	0,016	0,003	23,25	24,3
	33	23	30,13	0,351	0,015	0,004	23,53	24,53
	34	31	31,7	0,346	0,015	0,004	25,1	26,17
	35	24	29,9	0,141	0,015	0,002	23,1	24,55
combination	15	14	29,15	0,354	0,023	0,007	23,2	24,2
	16	21	30,33	0,231	0,021	0,005	24,1	25,37
	17	15	29,83	0,153	0,013	0,002	22,97	24,27
	18	5	30,4	0	0,016	0,001	23,83	25,1
	19	22	31	-	0,025	0,005	24,75	26,65
	20	12	29,33	0,208	0,036	0,007	23,9	25,17
	29	30	30,3	0,566	0,032	0,015	24,4	26,3
	30	27	30,35	0,778	0,024	0,013	24,4	25,55
	31	28	30,7	0,283	0,025	0,006	24,25	26,45
	32	34	30,5	0,265	0,02	0,004	24,07	25,6
control	21	4	29,7	0,3	0,015	0,003	23	24,3
	22	9	28,9	0,424	0,041	0,012	23,7	24,9
	23	6	30,6	0,707	0,02	0,01	24,4	25,5
	24	16	28,97	0,153	0,033	0,005	23,23	24,87
	25	29	31,57	1,429	0,043	0,066	26,27	27,8
	26	25	30,03	0,321	0,026	0,006	24,03	25,5
	28	33	30,35	0,212	0,013	0,003	23,45	24,75
Tibia PCR
			VDR				HPRT	PBGD
	rat nr.	sample	Ct	Ct s.d.	expr	expr s.d.	Ct	Ct
endurance	1	17	23,53	0,153	2,271	0,334	23,87	25,57
	2	18	24,53	0,252	1,012	0,193	24,1	25
	3	19	23,53	0,153	1,701	0,199	23,7	24,9
	7	11	23,9	0,1	1,084	0,142	23,5	24,53
	8	2	24,1	0,2	1,625	0,268	24,07	25,53
	9	1	23,7	0,1	3,647	0,318	24,93	26,2
	10	3	23,8	0,141	1,149	0,211	23,5	24,5
	36	35	23,65	0,071	1,772	0,097	23,7	25,25
	37	32	24,43	0,058	2,89	0,343	25,33	26,6
peak power	5	20	25,27	0,058	0,401	0,047	23,6	24,3
	6	10	24,27	0,252	0,683	0,138	23,07	24,37
	12	7	24,1	0,265	0,851	0,175	23,1	24,63
	13	13	24,17	0,351	0,933	0,263	23,47	24,67
	14	8	23,8	0,141	0,983	0,099	23,25	24,3
	33	23	24,33	0,153	0,812	0,098	23,53	24,53
	34	31	26	0,173	0,776	0,115	25,1	26,17
	35	24	24,25	0,212	0,745	0,122	23,1	24,55
combination	15	14	23,8	0,141	0,933	0,189	23,2	24,2
	16	21	23,8	0,361	1,012	0,296	23,4	24,23
	17	15	24,5	0	0,542	0,036	22,97	24,27
	18	5	25	0,2	0,691	0,111	23,83	25,1
	19	22	23,7	0,141	2,505	0,579	24,15	25,9
	20	12	23,47	0,231	2,095	0,415	23,9	25,17
	29	30	23,05	0,071	3,249	0,159	24,1	25,4
	30	27	23,4	0,141	2,979	0,335	24,4	25,55
	31	28	23,35	0,071	2,42	0,245	23,6	25,65
	32	34	24,73	0,153	1,072	0,156	24,07	25,6
control	21	4	24,93	0,153	0,411	0,058	23	24,3
	22	9	22,6	0,141	3,249	0,356	23,7	24,9
	23	6	25,6	0	0,637	0,113	24,4	25,5
	24	16	22,8	0,173	2,378	0,401	23,23	24,87
	25	29	25,53	1,436	2,828	4,313	26,27	27,8
	26	25	24,43	0,208	1,26	0,194	24,03	25,5
	28	33	23,75	0,071	1,275	0,171	23,45	24,75
Tibia PCR
			FGF23				HPRT	PBGD
	rat nr.	sample	Ct	Ct s.d.	expr	expr s.d.	Ct	Ct
endurance	1	17	28,6	0,1	0,089	0,014	24,4	25,83
	2	18	30,07	0,153	0,025	0,005	24,13	25,4
	3	19	29,4	0,1	0,038	0,007	24,23	25,13
	7	11	28,6	0,3	0,055	0,014	23,8	25,03
	8	2	30,2	0,1	0,032	0,003	24,53	25,93
	9	1	30,5	0,265	0,045	0,009	25,4	26,63
	10	3	29,85	0,212	0,025	0,006	23,75	25,25
	36	35	29,6	0,141	0,041	0,005	24,2	25,8
	37	32	28,73	0,208	0,098	0,029	24,73	26,03
peak power	5	20	31,53	0,208	0,006	0,001	23,73	24,43
	6	10	29,37	0,289	0,03	0,007	23,8	24,8
	12	7	30,87	0,115	0,011	0,001	23,63	25,13
	13	13	29,43	0,551	0,028	0,011	23,6	24,97
	14	8	29,45	0,212	0,025	0,007	23,75	24,5
	33	23	30,77	0,577	0,014	0,006	24	25,17
	34	31	31,7	0,4	0,011	0,003	24,63	25,7
	35	24	29,65	0,212	0,027	0,006	23,75	25,15
combination	15	14	29,05	0,071	0,033	0,003	23,7	24,6
	16	21	29,8	0,2	0,022	0,005	23,83	24,8
	17	15	30,93	0,321	0,007	0,002	23,23	24,5
	18	5	31,23	0,231	0,016	0,003	24,47	26,07
	19	22	29	0,283	0,08	0,016	24,6	26,1
	20	12	28,6	0,173	0,087	0,016	24,27	25,9
	29	30	28,75	0,071	0,098	0,013	24,65	26,15
	30	27	28	0,141	0,134	0,019	24,35	25,85
	31	28	27,1	0,707	0,233	0,118	24,05	25,95
	32	34	30,2	0,1	0,031	0,003	24,6	25,8
control	21	4	31,27	0,289	0,006	0,001	23,37	24,5
	22	9	26,85	0,354	0,171	0,055	23,7	24,9
	23	6	30,87	0,473	0,023	0,008	24,83	26,07
	24	16	29	0,346	0,038	0,011	23,47	25,1
	25	29	30,23	0,252	0,021	0,004	23,93	25,43
	26	25	30,83	0,208	0,018	0,003	24,23	25,87
	28	33	30,3	0,141	0,02	0,002	23,95	25,3
Tibia PCR
			MEPE				HPRT	PBGD
	rat nr.	sample	Ct	Ct s.d.	expr	expr s.d.	Ct	Ct
endurance	1	17	20	0,265	34,695	8,096	24,4	25,83
	2	18	20,63	0,058	17,549	3,368	24,13	25,4
	3	19	21	0,1	12,847	2,256	24,23	25,13
	7	11	20,5	0,1	15,102	2,417	23,8	25,03
	8	2	20,77	0,153	22,111	2,968	24,53	25,93
	9	1	20,17	0,231	57,68	9,725	25,4	26,63
	10	3	20,25	0,354	19,027	5,711	23,75	25,25
	36	35	20,35	0,495	25,107	8,701	24,2	25,8
	37	32	19,57	0,252	56,363	17,689	24,73	26,03
peak power	5	20	22,67	0,058	2,67	0,262	23,73	24,43
	6	10	21,4	0,4	7,464	2,299	23,8	24,8
	12	7	21,17	0,321	9,296	2,185	23,63	25,13
	13	13	19,87	0,289	21,357	5,056	23,6	24,97
	14	8	20,8	0,283	10,021	3,267	23,75	24,5
	33	23	21,67	0,153	7,551	1,3	24	25,17
	34	31	21,23	0,306	15,277	3,843	24,63	25,7
	35	24	21,05	0,212	10,556	2,399	23,75	25,15
combination	15	14	20,5	0,283	12,553	2,61	23,7	24,6
	16	21	20,5	0,265	14,091	3,73	23,83	24,8
	17	15	20,8	0,2	8,378	1,599	23,23	24,5
	18	5	21,87	0,058	10,556	0,732	24,47	26,07
	19	22	18,95	0,212	84,449	13,089	24,6	26,1
	20	12	19,33	0,351	53,817	15,114	24,27	25,9
	29	30	19,4	0,141	64	10,164	24,65	26,15
	30	27	18,95	0,071	71,012	8,163	24,35	25,85
	31	28	18,15	0,212	115,36	22,26	24,05	25,95
	32	34	20,57	0,321	24,818	5,791	24,6	25,8
control	21	4	21,5	0,1	5,401	0,63	23,37	24,5
	22	9	18,5	0,283	55,715	15,923	23,7	24,9
	23	6	21,63	0,208	14,091	2,238	24,83	26,07
	24	16	18,63	0,153	50,213	10,246	23,47	25,1
	25	29	20,53	0,115	17,753	2,041	23,93	25,43
	26	25	20,43	0,252	24,533	4,81	24,23	25,87
	28	33	20,8	0,141	14,172	1,592	23,95	25,3
Tibia PCR
			DMP1				HPRT	PBGD
	rat nr.	sample	Ct	Ct s.d.	expr	expr s.d.	Ct	Ct
endurance	1	17	19,7	0,361	56,363	14,265	24,7	26,33
	2	18	20	0,265	27,221	5,447	24,23	25,3
	3	19	20,27	0,252	29,175	5,221	24,4	25,87
	7	11	19,93	0,416	31,632	9,431	24,37	25,47
	8	2	20,67	0,153	37,618	5,215	25,13	26,67
	9	1	19,73	0,351	137,187	41,991	25,93	27,73
	10	3	20,6	0	17,753	1,231	24,1	25,4
	36	35	20,3	0,283	39,397	7,961	24,8	26,4
	37	32	21,03	0,115	56,363	14,487	25,93	27,77
peak power	5	20	21,37	0,289	8,775	2,092	23,8	25,2
	6	10	21,17	0,115	13,3	1,725	24,23	25,57
	12	7	21	0,1	15,816	1,379	24,27	25,7
	13	13	20,6	0,1	17,348	2,777	23,93	25,5
	14	8	20,3	0,424	18,7	7,845	23,9	25,15
	33	23	21,07	0,153	15,102	2,753	24,4	25,57
	34	31	22,13	0,058	16,757	3,018	25,53	26,87
	35	24	20,9	0,141	18,7	2,291	24,4	25,85
combination	15	14	20,2	0,424	21,481	8,505	23,9	25,35
	16	21	20,27	0,351	22,111	6,925	24,1	25,37
	17	15	20,4	0,265	12,553	2,409	23,37	24,73
	18	5	21,53	0,231	16,951	2,918	24,83	26,4
	19	22	19,4	0,283	78,793	21,328	24,75	26,65
	20	12	19,6	0,656	55,715	28,878	24,57	26,23
	29	30	18,65	0,636	103,968	52,464	24,4	26,3
	30	27	19,5	0	80,171	5,894	25,05	26,6
	31	28	18,4	0,283	123,64	32,351	24,25	26,45
	32	34	20,37	0,306	36,758	8,223	24,83	26,3
control	21	4	21,03	0,153	9,964	1,307	23,6	25,1
	22	9	18,2	0,566	113,378	50,397	24,1	25,95
	23	6	21,37	0,351	24,533	6,994	25,17	26,8
	24	16	19,17	0,404	54,443	20,669	23,83	26,03
	25	29	19,53	0,208	36,758	8,024	24	25,47
	26	25	19,97	0,306	43,713	9,542	24,6	26,23
	28	33	20,45	0,212	20,393	3,672	24,05	25,55
Tibia PCR
			PHEX				HPRT	PBGD
	rat nr.	sample	Ct	Ct s.d.	expr	expr s.d.	Ct	Ct
endurance	1	17	24,37	0,404	2,219	0,628	24,7	26,33
	2	18	24,67	0,208	1,072	0,177	24,23	25,3
	3	19	24,97	0,208	1,122	0,168	24,4	25,87
	7	11	24,63	0,252	1,217	0,231	24,37	25,47
	8	2	25,17	0,306	1,662	0,382	25,13	26,67
	9	1	24,7	0,173	4,387	0,97	25,93	27,73
	10	3	24,5	0	1,189	0,082	24,1	25,4
	36	35	25,1	0,283	1,414	0,286	24,8	26,4
	37	32	24,93	0,115	3,775	0,97	25,93	27,77
peak power	5	20	26,63	0,404	0,228	0,07	23,8	25,2
	6	10	25,93	0,153	0,489	0,072	24,23	25,57
	12	7	25,57	0,153	0,667	0,079	24,27	25,7
	13	13	24,67	0,473	1,035	0,371	23,93	25,5
	14	8	25,4	0,424	0,545	0,229	23,9	25,15
	33	23	25,73	0,153	0,595	0,108	24,4	25,57
	34	31	26,9	0,4	0,616	0,202	25,53	26,87
	35	24	25,45	0,212	0,798	0,131	24,4	25,85
combination	15	14	24,8	0,283	0,886	0,292	23,9	25,35
	16	21	24,67	0,462	1,047	0,394	24,1	25,37
	17	15	24,9	0,2	0,555	0,083	23,37	24,73
	18	5	26,63	0,153	0,494	0,061	24,83	26,4
	19	22	23,5	0,424	4,595	1,6	24,75	26,65
	20	12	23,8	0,721	3,031	1,693	24,57	26,23
	29	30	23,05	0,778	4,925	2,916	24,4	26,3
	30	27	23,7	0	4,362	0,321	25,05	26,6
	31	28	22,15	0,495	9,19	3,532	24,25	26,45
	32	34	24,97	0,153	1,516	0,194	24,83	26,3
control	21	4	25,53	0,473	0,44	0,148	23,6	25,1
	22	9	22,75	0,071	4,84	1,041	24,1	25,95
	23	6	26,17	0,451	0,881	0,305	25,17	26,8
	24	16	23,1	0,608	3,564	1,758	23,83	26,03
	25	29	24,2	0,173	1,447	0,294	24	25,47
	26	25	24,53	0,115	1,845	0,177	24,6	26,23
	28	33	24,8	0,141	1	0,143	24,05	25,55
Tibia PCR
			SOST				HPRT	PBGD
	rat nr.	sample	Ct	Ct s.d.	expr	expr s.d.	Ct	Ct
endurance	1	17	20,47	0,058	33,128	1,875	24,7	26,33
	2	18	20,33	0,208	21,606	3,565	24,23	25,3
	3	19	21,1	0,2	16,374	2,363	24,4	25,87
	7	11	20,57	0,153	20,393	2,644	24,37	25,47
	8	2	20,83	0,231	33,513	6,146	25,13	26,67
	9	1	20,67	0,252	71,838	18,295	25,93	27,73
	10	3	20,55	0,071	18,379	1,56	24,1	25,4
	36	35	20,55	0,495	33,128	11,481	24,8	26,4
	37	32	20,37	0,321	89,47	29,58	25,93	27,77
peak power	5	20	21,87	0,289	6,205	1,479	23,8	25,2
	6	10	22,03	0,208	7,294	1,289	24,23	25,57
	12	7	21,27	0,351	13,147	3,275	24,27	25,7
	13	13	20,6	0,2	17,348	3,471	23,93	25,5
	14	8	21,25	0,071	9,68	2,934	23,9	25,15
	33	23	21,37	0,404	12,267	3,889	24,4	25,57
	34	31	21,5	0,3	25,992	7,074	25,53	26,87
	35	24	21,6	0	11,511	0,846	24,4	25,85
combination	15	14	20,7	0,707	15,189	8,464	23,9	25,35
	16	21	20,57	0,252	17,959	4,727	24,1	25,37
	17	15	20,37	0,058	12,847	0,89	23,37	24,73
	18	5	21,63	0,058	15,816	1,184	24,83	26,4
	19	22	18,9	0,424	111,43	38,811	24,75	26,65
	20	12	19,63	0,666	54,443	28,553	24,57	26,23
	29	30	19,15	0,636	73,517	37,098	24,4	26,3
	30	27	19,2	0,283	98,701	20,666	25,05	26,6
	31	28	18,2	0,566	142,025	60,884	24,25	26,45
	32	34	20,53	0,208	32,748	5,283	24,83	26,3
control	21	4	21,2	0,2	8,877	1,41	23,6	25,1
	22	9	19,3	0	52,893	11,075	24,1	25,95
	23	6	21,57	0,351	21,357	6,089	25,17	26,8
	24	16	18,97	0,321	62,538	21,236	23,83	26,03
	25	29	20,83	0,252	14,929	3,572	24	25,47
	26	25	20,37	0,252	33,128	6,039	24,6	26,23
	28	33	20,65	0,071	17,753	2,041	24,05	25,55
Tibia PCR
		CYP24
	mRNA was below the accuracy limit of our PCR
Well	Threshold cycle CT			Well	Threshold cycle CT		Well	Threshold cycle CT
A1	34,9			D6	N/A		G11	N/A
A2	35,5			D7	33,5		G12	N/A
A3	34,9			D8	35,8		H1	N/A
A4	N/A			D9	N/A		H2	38,5
A5	35,8			D10	N/A		H3	N/A
A6	N/A			D11	36,9		H4	N/A
A7	34,4			D12	N/A		H5	34,6
A8	35			E1	33,7		H6	N/A
A9	37,8			E2	35,9		H7	N/A
A10	N/A			E3	N/A		H8	32,3
A11	N/A			E4	38,1		H9	32,9
A12	36			E5	N/A		H10	32,9
B1	34,9			E6	N/A		H11	N/A
B2	34,6			E7	N/A		H12	N/A
B3	N/A			E8	N/A
B4	35,6			E9	N/A
B5	N/A			E10	34,7
B6	34,6			E11	N/A
B7	36			E12	N/A
B8	36,2			F1	35,6
B9	N/A			F2	N/A
B10	N/A			F3	N/A
B11	35,4			F4	N/A
B12	35			F5	N/A
C1	N/A			F6	35,5
C2	N/A			F7	32,8
C3	N/A			F8	31,8
C4	N/A			F9	32,7
C5	N/A			F10	36,9
C6	N/A			F11	N/A
C7	33,9			F12	35,7
C8	31,9			G1	33,9
C9	32,6			G2	33,8
C10	35,1			G3	N/A
C11	N/A			G4	N/A
C12	35,9			G5	N/A
D1	N/A			G6	N/A
D2	N/A			G7	N/A
D3	32,9			G8	N/A
D4	33,8			G9	N/A
D5	33,5			G10	N/A
Kidney PCR
		CYP27b1				HPRT	PBGD
	rat nr.	Ct	Ct s.d.	expr	expr s.d.	Ct	Ct
endurance	1	26,9	0,424264069	0,22144188	0,119018032	24	25,45
	2	31,13333333	0,321455025	0,099212566	0,027074347	26,23	29,37
	3	28,06666667	0,288675135	0,153893052	0,035244349	23,9	26,83
	7	28,4	0,141421356	0,075624631	0,010646349	23,9	25,45
	8	28	0,565685425	0,120742041	0,050215203	24,1	25,8
	9	28,15	0,070710678	0,164938489	0,011432665	24,6	26,5
	10	28,56666667	0,251661148	0,238710401	0,043252688	25	28
	36	29,36666667	0,351188458	0,210224104	0,064620952	25,9	28,33
	37	31,26666667	0,37859389	0,068551561	0,01824899	25,63	29,17
peak power	5	29,23333333	0,723417814	0,105112052	0,053745727	24,9	27,07
	6	28,83333333	0,305505046	0,10036536	0,033664475	24,43	26,6
	12	28,7	0,608276253	0,187288385	0,093463249	24,67	27,9
	13	29,1	0,707106781	0,051653145	0,028670543	24,05	25,6
	14	28,45	0,494974747	0,082469244	0,031827192	23,6	26,1
	33	27,05	0,212132034	0,122852575	0,036253399	23	25,05
	34	29,9	0,282842712	0,089933349	0,019835527	25	27,85
	35	28,63333333	0,585946528	0,293886977	0,128701301	25,23	28,5
combination	15	28,66666667	0,305505046	0,159320078	0,041319969	24,57	27,37
	16	27,3	0	0,156583055	0,008580453	23,7	25,55
	17	28,56666667	0,776745347	0,110083234	0,071443692	24,4	26,37
	18	27,56666667	0,602771377	0,307786103	0,147807029	24,87	26,87
	19	28,6	0	0,138696184	0,004806843	24,95	26,55
	20	29,9	0,424264069	0,118667765	0,036899983	25,95	27,7
	29	28,26666667	0,472581563	0,133971683	0,049791751	24,27	26,47
	30	27,66666667	0,2081666	0,191666043	0,037965843	24,1	26,47
	31	28,95	0,636396103	0,114625505	0,051567572	24,8	26,85
	32	27,46666667	0,115470054	0,080585644	0,022974208	22,8	24,87
control	21	28,4	0,282842712	0,112656308	0,022766194	24,2	26,3
	22	28,13333333	0,611010093	0,084396872	0,060015422	23,57	25,57
	23	28,7	0,4	0,133971683	0,04170187	24,77	26,83
	24	26,9	0,360555128	0,125	0,033556844	23	24,8
	25	29,13333333	0,152752523	0,071793647	0,016997493	24,2	26,47
	26	29,95	0,070710678	0,093104841	0,013107193	25,55	27,5
	27	28,26666667	0,305505046	0,143587294	0,03918387	24,67	26,27
	28	28,06666667	0,351188458	0,132432887	0,034652035	24,17	26,13
Kidney PCR
		VDR				HPRT	PBGD
	rat nr.	Ct	Ct s.d.	expr	expr s.d.	Ct	Ct
endurance	1	23,5	0,424264069	2,337554497	1,256361879	24	25,45
	2	26,26666667	0,152752523	2,894538475	0,549459162	26,23	29,37
	3	24,53333333	0,351188458	1,781797436	0,477001432	23,9	26,83
	7	24	0,282842712	1,596596773	0,352142322	23,9	25,45
	8	23,85	0,212132034	2,143546925	0,433179523	24,1	25,8
	9	24,2	0,141421356	2,549121255	0,279373983	24,6	26,5
	10	24,6	0,1	3,732131966	0,316831302	25	28
	36	25	0,6	4,336907481	1,978867279	25,9	28,33
	37	25,66666667	0,057735027	3,324951585	0,199591213	25,63	29,17
peak power	5	24,96666667	0,404145188	2,023238881	0,601835965	24,9	27,07
	6	24,66666667	0,472581563	1,802500925	0,753964769	24,43	26,6
	12	24,96666667	0,37859389	2,490899245	0,932448857	24,67	27,9
	13	24,55	0,919238816	1,209994089	0,832917943	24,05	25,6
	14	24,15	0,070710678	1,624504793	0,297917132	23,6	26,1
	33	23,15	0,353553391	1,834008086	0,64976282	23	25,05
	34	25,2	0,141421356	2,337554497	0,329078252	25	27,85
	35	25,25	0,212132034	3,066656689	0,674982764	25,23	28,5
combination	15	24,86666667	0,404145188	2,219138944	0,704887166	24,57	27,37
	16	23,6	0,141421356	2,034959384	0,22853139	23,7	25,55
	17	24,4	0,953939201	1,977028041	1,49070545	24,4	26,37
	18	24,46666667	0,404145188	2,639015822	0,967935617	24,87	26,87
	19	25,05	0,353553391	1,624504793	0,402069889	24,95	26,55
	20	25,5	0	2,505328877	0,253145186	25,95	27,7
	29	27,06666667	2,510644008	0,307786103	0,538342845	24,27	26,47
	30	23,85	0,070710678	2,700699892	0,389684235	24,1	26,47
	31	23,9	0,141421356	3,797368484	0,501143623	24,8	26,85
	32	23,16666667	0,152752523	1,587401052	0,46573699	22,8	24,87
control	21	23,8	0,141421356	2,732080514	0,299425621	24,2	26,3
	22	23,53333333	0,602771377	2,046747784	1,448531093	23,57	25,57
	23	24,46666667	0,152752523	2,5198421	0,445302842	24,77	26,83
	24	22,63333333	0,404145188	2,406050072	0,714086528	23	24,8
	25	23,86666667	0,251661148	2,76382576	0,758270958	24,2	26,47
	26	24,8	0,282842712	3,305801273	0,781265568	25,55	27,5
	27	24,23333333	0,251661148	2,351095813	0,576170204	24,67	26,27
	28	24,26666667	0,2081666	1,844632387	0,319650435	24,17	26,13
Kidney PCR
		CYP24				HPRT	PBGD
	rat nr.	Ct	Ct s.d.	expr	expr s.d.	Ct	Ct
endurance	1	30,95	0,212132034	0,013368672	0,006327369	24	25,45
	2	30,86666667	0,404145188	0,1193552	0,038360657	26,23	29,37
	3	26,93333333	0,321455025	0,337587487	0,084098263	23,9	26,83
	7	28,9	0,282842712	0,053474689	0,011794275	23,9	25,45
	8	28,65	0,353553391	0,076946526	0,021664888	24,1	25,8
	9	26,8	0	0,420448208	0,020607389	24,6	26,5
	10	26,36666667	0,251661148	1,09682498	0,198737168	25	28
	36	28,43333333	0,404145188	0,401461441	0,135374806	25,9	28,33
	37	30,3	0,435889894	0,133971683	0,040919075	25,63	29,17
peak power	5	28,86666667	0,251661148	0,135528359	0,027253715	24,9	27,07
	6	29,1	0,2	0,083427491	0,02459087	24,43	26,6
	12	26,16666667	0,057735027	1,08422687	0,292678418	24,67	27,9
	13	32,3	0,848528137	0,005620834	0,003615687	24,05	25,6
	14	26,9	0,141421356	0,241484082	0,048800406	23,6	26,1
	33	27,5	0,282842712	0,089933349	0,028988403	23	25,05
	34	27,75	0,070710678	0,399149193	0,044825524	25	27,85
	35	27,3	0,264575131	0,740548776	0,182086178	25,23	28,5
combination	15	25,66666667	0,472581563	1,274560627	0,459058297	24,57	27,37
	16	28,85	0,070710678	0,053474689	0,003931425	23,7	25,55
	17	27,96666667	0,251661148	0,166854982	0,067106517	24,4	26,37
	18	28,06666667	0,230940108	0,217637641	0,062199076	24,87	26,87
	19	30,9	0,424264069	0,028164077	0,008339738	24,95	26,55
	20	30,45	0,212132034	0,081052472	0,014460545	25,95	27,7
	29	31,03333333	0,057735027	0,019686266	0,0035452	24,27	26,47
	30	26,9	0,1	0,326088017	0,049691679	24,1	26,47
	31	29,75	0,353553391	0,065835065	0,017150507	24,8	26,85
	32	27,96666667	0,404145188	0,056982656	0,022313973	22,8	24,87
control	21	28,75	0,070710678	0,088388348	0,006126613	24,2	26,3
	22	31	1,493318452	0,011571075	0,013679917	23,57	25,57
	23	30,7	0,2	0,033492921	0,006634388	24,77	26,83
	24	26,1	0,1	0,217637641	0,026128838	23	24,8
	25	27,73333333	0,321455025	0,189464571	0,058239663	24,2	26,47
	26	28,4	0,141421356	0,272626933	0,044818311	25,55	27,5
	27	28,5	0,435889894	0,122144996	0,042473103	24,67	26,27
	28	28,4	0,2	0,105112052	0,017722155	24,17	26,13
Kidney PCR
		NPT2a				HPRT	PBGD
	rat nr.	Ct	Ct s.d.	expr	expr s.d.	Ct	Ct
endurance	1	19,2	0,282842712	58,68825877	22,69506159	24,75	25,4
	2	25,43333333	0,152752523	15,27746566	25,62725148	29,43	29,3
	3	21,26666667	0,305505046	18,16807087	4,75380878	24,23	26,67
	7	21,2	0,565685425	12,12573253	5,112511613	24,3	25,3
	8	20,25	0,070710678	23,42537114	2,69263997	24,05	25,55
	9	20,8	0,282842712	22,23869152	6,652468585	24,35	26,2
	10	23,4	0,2	10,19648502	1,731217254	25,7	27,8
	36	23	0,1	22,11060608	2,075137247	26,7	28,23
	37	25,83333333	0,152752523	5,856342784	1,093001992	27,03	29,73
peak power	5	23,76666667	0,152752523	4,648182348	1,116090062	25,23	26,73
	6	21,8	0,264575131	27,53764599	11,14354329	26,07	27,1
	12	23,33333333	0,4163332	8,186991136	2,874977939	25,13	27,6
	13	22,2	0,848528137	9,679952714	6,11736686	24,85	26,1
	14	21,65	0,070710678	13,92880901	2,508368458	24,45	26,45
	33	19,95	0,212132034	21,85664411	5,193114223	23,55	25,25
	34	23,15	0,212132034	14,92852786	2,313808682	26	28,1
	35	23,36666667	0,37859389	12,84676611	3,698399554	25,63	28,47
combination	15	22,8	0,435889894	11,5781539	3,876619462	25,3	27,37
	16	20,45	0,070710678	23,02293728	2,326299668	24,45	25,5
	17	21,26666667	0,351188458	19,69831061	7,061814992	24,87	26,27
	18	22,16666667	0,37859389	14,09065398	4,700979811	25,27	26,7
	19	21,7	0,141421356	15,72512958	2,585121486	25,05	26,3
	20	23,25	0,070710678	11,3137085	1,358285527	26	27,5
	29	21	0,1	23,69756084	2,066880107	24,73	26,4
	30	21,2	0,264575131	78,79324245	207,3344829	28,77	26,23
	31	22,35	0,212132034	11,9174197	1,959155731	25,05	26,8
	32	19,83333333	0,152752523	21,60559914	6,249917652	23,53	25
control	21	21,7	0,141421356	14,92852786	2,58691675	24,75	26,45
	22	19,23333333	0,4163332	36,75834736	13,58213382	23,77	25,1
	23	22,96666667	0,404145188	8,092955522	2,519124749	25,27	26,7
	24	19,43333333	0,152752523	30,55493133	4,055482094	23,8	24,93
	25	21,03333333	0,251661148	20,86963312	5,633591421	24,63	26,2
	26	21,85	1,202081528	29,85705573	28,8623868	26	27,5
	27	21,06666667	0,321455025	27,22134915	6,670987295	25,43	26,23
	28	19,73333333	0,152752523	45,254834	5,798180654	24,57	25,9
Kidney PCR
		NPT2c				HPRT	PBGD
	rat nr.	Ct	Ct s.d.	expr	expr s.d.	Ct	Ct
endurance	1	27,75	0,212132034	0,156583055	0,057045497	24,75	25,4
	2	31,06666667	0,057735027	0,307786103	0,515414834	29,43	29,3
	3	28,26666667	0,057735027	0,141938054	0,022542598	24,23	26,67
	7	31,35	0,212132034	0,01067219	0,002280031	24,3	25,3
	8	28,85	0,070710678	0,060371021	0,006939374	24,05	25,55
	9	30,55	0,494974747	0,025826572	0,010609634	24,35	26,2
	10	28,93333333	0,230940108	0,220166468	0,041326379	25,7	27,8
	36	32,33333333	0,450924975	0,034275781	0,010930475	26,7	28,23
	37	31,9	0,360555128	0,087373121	0,025634917	27,03	29,73
peak power	5	30,66666667	0,057735027	0,038920301	0,008531034	25,23	26,73
	6	30,66666667	0,404145188	0,058992145	0,02694312	26,07	27,1
	12	31,76666667	0,404145188	0,023683071	0,008153024	25,13	27,6
	13	32,2	0,141421356	0,009453079	0,002373823	24,85	26,1
	14	29,3	0	0,069348092	0,012017109	24,45	26,45
	33	31,25	0,636396103	0,008668512	0,004151994	23,55	25,25
	34	30,95	0,494974747	0,066985841	0,023215524	26	28,1
	35	31,36666667	0,288675135	0,05018268	0,011666903	25,63	28,47
combination	15	30,7	0,721110255	0,048473274	0,025217994	25,3	27,37
	16	30,35	0,070710678	0,024097044	0,00243483	24,45	25,5
	17	29,9	0,360555128	0,049606283	0,018004019	24,87	26,27
	18	30,6	0,264575131	0,040761002	0,011242334	25,27	26,7
	19	30,65	0,070710678	0,03179624	0,004476238	25,05	26,3
	20	31,35	0,636396103	0,041234622	0,018742249	26	27,5
	29	32,06666667	0,404145188	0,011048543	0,003149836	24,73	26,4
	30	30,1	0,4	0,164938489	0,435367926	28,77	26,23
	31	29,6	0	0,078291527	0,005755943	25,05	26,8
	32	31,53333333	0,611010093	0,006494046	0,003258934	23,53	25
control	21	31,5	0,424264069	0,01674646	0,00547537	24,75	26,45
	22	30,1	0,435889894	0,019686266	0,007484311	23,77	25,1
	23	30,46666667	0,37859389	0,044707685	0,01320825	25,27	26,7
	24	28,33333333	0,2081666	0,063960868	0,010553673	23,8	24,93
	25	30,46666667	0,152752523	0,03018551	0,006991748	24,63	26,2
	26	32,3	0,707106781	0,021344379	0,014794796	26	27,5
	27	30,53333333	0,288675135	0,038473263	0,008641301	25,43	26,23
	28	30,9	0,173205081	0,019686266	0,002757378	24,57	25,9
Tibia IHC
			rat nr.	Fraction FGF23 positively stained osteocytes
	Endurance		1	0,34
			2	0,17
			3	0,14
			7	0,25
			8	0,26
			9	0,36
			10	0,21
			36	0,31
			37	0,21
	Peak power		5	0,2
			6	0,17
			12	0,25
			13	0,07
			14	0,15
			33	0,26
			34	0,22
			35	0,38
	Combination		15	0,15
			16	0,21
			17	0,24
			18	0,19
			19	0,25
			20	0,22
			29	0,36
			30	0,17
			31	0,14
			32	0,32
	Control		21	0,2
			22	0,12
			23	0,31
			24	0,33
			25	0,3
			26	0,21
			27	0,13
			28	0,14
Serum/Plasma ELISA
			rat nr.	C-term FGF23 (pg/ml)		iPTH (pg/ml)
	Endurance		1	-		1533,3
			2	-		1167,9
			3	1579,76		1814,24
			7	-		429,99
			8	756,14		806,42
			9	733,32		194,11
			10	1886,79		1112,89
			36	739,89		1232,73
			37	1443,25		2163,93
	Peak power		5	2138,85		2965,47
			6	-		1716,01
			12	-		1517,59
			13	254,33		796,59
			14	1439,46		1425,25
			33	2027,27		2012,66
			34	2642,15		985,19
			35	2913,98		1328,99
	Combination		15	753,43		867,32
			16	724,43		973,4
			17	-		1234,69
			18	2284,86		1661
			19	573,71		1282,8
			20	1036,1		1205,22
			29	1075,28		1596,17
			30	1652,17		1647,25
			31	730,61		1140,39
			32	528,69		802,49
	Control		21	1935,87		704,39
			22	437,87		837,85
			23	1090,71		755,89
			24	-		1313,27
			25	1250,96		1209,15
			26	935,21		771,05
			27	704,35		916,43
			28	496,76		812,31
Serum/Plasma ELISA
			rat nr.	Calcium (mmol/L)		Phosphate (mmol/L)
	Endurance		1	1,97		2,94
			2	1,94		2,77
			3	2,11		4,24
			7	2,01		2,64
			8	1,87		2,45
			9	2,02		2,68
			10	1,96		3,58
			36	2,01		3,08
			37	1,98		4,53
	Peak power		5	2		4,75
			6	2,18		3,53
			12	1,87		4,15
			13	2		2,42
			14	2,02		3,65
			33	1,93		4,61
			34	2,09		4,23
			35	2,09		4,49
	Combination		15	1,94		2,89
			16	1,99		3,64
			17	1,94		4,64
			18	2,05		4,14
			19	1,91		3,26
			20	1,96		3,39
			29	2		3,84
			30	2,06		4,77
			31	2,12		2,97
			32	1,88		2,64
	Control		21	2,1		4,76
			22	1,98		2,16
			23	1,96		2,57
			24	2,06		3,13
			25	1,87		3,35
			26	2,02		3,75
			27	1,9		3,37
			28	1,94		3,86
Serum/Plasma ELISA
			rat nr.	25(OH)D3 (nmol/L)
	Endurance		1	42,85
			2	79,00
			3	89,70
			7	34,05
			8	40,70
			9	37,35
			10	73,15
			36	47,70
			37	79,00
	Peak power		5	86,55
			6	95,40
			12	72,60
			13	85,35
			14	76,50
			33	68,40
			34	77,35
			35	62,75
	Combination		15	42,15
			16	99,20
			17	50,75
			18	36,30
			19	74,45
			20	77,85
			29	86,35
			30	35,15
			31	72,65
			32	67,85
	Control		21	80,00
			22	86,45
			23	61,15
			24	29,00
			25	53,45
			26	37,35
			27	36,00
			28	39,15
Negative control FGF23 IHC: staining without primary antibody
